# Supplementary material for: Novel wave intensity analysis of arterial pulse wave propagation accounting for peripheral reflections
Source: Int J Numer Method Biomed Eng. 2013 Oct 16;30(2):249–79. doi: 10.1002/cnm.2602 (PMC4297358; doi:10.1002/cnm.2602)
Supplement: Supplementary file 2 — Supporting info item [file cnm0030-0249-sd2.txt]

INTERNATIONAL JOURNAL FOR NUMERICAL METHODS IN BIOMEDICAL ENGINEERING
Int. J. Numer. Meth. Biomed. Engng. (Supp. Mat.) 2013; 1–5
Published online in Wiley InterScience (www.interscience.wiley.com). DOI: 10.1002/cnm.2602
Novel wave intensity analysis of arterial pulse wave propagation
accounting for peripheral reflections (supplementary material)
Jordi Alastruey1; , Anthony A.E. Hunt2, Peter D. Weinberg2
1Department of Biomedical Engineering, Division of Imaging Sciences and Biomedical Engineering,
King’s College London, King’s Health Partners, St. Thomas’ Hospital, London, SE1 7EH, U.K.
2Department of Bioengineering, Imperial College, London, SW7 2AZ, U.K.
1. EFFECT OF VESSEL COMPLIANCE AND PERIPHERAL RESISTANCE ON TRANSIT
TIME AND APPARENT REFLECTION COEFFICIENT IN THE PRESENCE OF A SINGLE
PERIPHERAL REFLECTION SITE
We will use the single-vessel aortic model coupled to a matched RCR Windkessel outflow model
(Fig. 3b) to show that, in the presence of a single peripheral reflection site, the new forward (dI^I^f ) and
backward (dI^I^b) wave intensity profiles allow us to estimate theoretical changes in transit time (TT)
due to varying vessel compliance and peripheral resistance (Section 1.1). We also provide numerical
results on the effect of varying vessel compliance and peripheral resistance on the apparent reflection
coefficient (Rappf ) (Section 1.2).
1.1. Transit Time
Calculation of the TT using Eq. (16) in the midpoint of the aortic model with several values of the
Young’s modulus of the arterial wall (E), from 0.2 MPa to 0.8 MPa, shows a decrease in TT with
increasing E (Fig. 1c, supp. mat.) and, hence, decreasing vessel compliance. According to Eq. (5),
the theoretical pulse wave velocity (PWV) decreases by 28% with half the original E = 0:4 MPa
and increases by 41% with double the original E; that is, pulse wavefronts travel at a greater speed
in stiffer vessels. Given that the distance to the peripheral reflection site is constant in our aortic
model, the corresponding changes in theoretical TT are +39% and  29%. The changes in TT given
by Eq. (16) are 38% and  25% using foot values of dI^I^f and dI^I^b, 19% and  16% using peak values,
and 6% and  9% using area-average values. These results support the use of foot values, rather
than peak or area-average values, when calculating the TT to a dominant reflection site using our
modified WIA.
Furthermore, the TT given by Eq. (16) in the midpoint of the aortic model decreases with
increasing peripheral resistance (RT) (Fig. 1f, supp. mat.), since the increase in pressure associated
with the increase in RT yields greater luminal area (A) and, hence, greater PWV, according to Eq.
(5). Changes in the theoretical TT with RT are also better captured by TT estimates given by Eq.
(16) using foot values than peak or area-average values.
The results in this section show the ability of our new WIA to estimate the transit time to a
dominant peripheral reflection site, using foot values of wave intensity dI^I^f;b to calculate the times
of the incident and reflected waves.
 Correspondence to: Jordi Alastruey, Department of Biomedical Engineering, Division of Imaging Sciences and
Biomedical Engineering, King’s College London, King’s Health Partners, St. Thomas’ Hospital, London, SE1 7EH,
U.K.
E-mail: jordi.alastruey-arimon@kcl.ac.uk
c 2013 The Authors. International Journal of Numerical Methods
in Biomedical Engineering published by John Wiley & Sons, Ltd.2 J. ALASTRUEY, A. A. E. HUNT AND P. D. WEINBERG
50 100 150 200 250
0
20
40
60
80
100
120
R
T
(kPa s m−3)
TT (ms)
 
 
0.2 0.4 0.6 0.8
0
20
40
60
80
100
120
E (MPa)
TT (ms)
 
 
0
5
10
15
20
t (s)
dI
f
0 0.1 0.2 0.3 0.4
−1
−0.5
0
t (s)
dI
b
50 100 150 200 250
0.1
0.15
0.2
0.25
0.3
0.35
0.4
R
T
(kPa s m−3)
R
f
 
 
0.2 0.4 0.6 0.8
0.1
0.15
0.2
0.25
0.3
0.35
0.4
E (MPa)
R
f
 
 
0
10
20
30
t (s)
dI
f
0 0.1 0.2 0.3 0.4
−1
−0.5
0
t (s)
dI
b
E = 0.8
E = 0.4
E = 0.2
0
10
20
30
t (s)
dI
f
0 0.1 0.2 0.3 0.4
−1
−0.5
0
t (s)
dI
b
R
T
= 123.4
R
T
= 246.8
R
T
= 61.7
Effectof wallelasticity
Effectof peripheralresistance
(b)
(e)
(a) TT(p)
incidentwave
reflected wave
I     (p)inc
I     (a)ref
I     (p)ref
Rappf =
r
 IrefIinc
TT:transittime
               :apparentreflection coefficient
(p):TTand          calculated using peak 
values (indicated by empty squares)
(a):TTand          calculated using area-
averagevalues (indicated by stars)
Rappf
Rappf
Rappf
(1
0 
W
m 
s 
 )
5
-2
-2
(1
0 
W
m 
s 
 )
5
-2
-2
TT(a)
(f):TTcalculated using foot-to-foot
values (indicated by empty circles)
app
app
(1
0 
W
m 
s 
 )
5
-2
-2
I     (a)inc
^
^
^
^
^
^
^
^
^
^
TT(f)
(c) (d)
(f) (g)
Figure 1. (a) Illustration of the calculation of the transit time (TT) between the incident and reflected waves
and apparent reflection coefficient (Rappf ) using the new wave intensity profiles dI^I^f;b. (b,e) Forward (dI^I^f )
and backward (dI^I^b) components of modified wave intensity with time in the midpoint of the single-vessel
aortic model coupled to a matched RCR Windkessel outflow model (Fig. 3b). They were calculated using
the original model (black solid lines), with c at diastolic pressure, and changing the (b) wall elastic modulus
(E in MPa) or (e) peripheral resistance (RT in kPa s m
 3) as indicated by the labels (red and blue dashed
lines). In the original model we have E = 0:4 MPa andRT = 123:4 kPa s m
 3. Note the different scaling of
dI^I^f and dI^I^b. Effect of (c,d) E and (f,g) RT on TT and R
app
f calculated using foot (circles), peak (squares)
or area-average (stars) values, as illustrated in (a).
1.2. Apparent Reflection Coefficient
The estimate of Rappf given by Eq. (16) in the midpoint of our aortic model decreases with increasing
E (Fig. 1d, supp. mat.), since the amplitude of the incident wave raises and the amplitude of the
reflected wave drops with increasing E (Fig. 1b, supp. mat.). Changes in RT affect the amplitude of
the incident wave, but produce little changes in the amplitude of the reflected wave (Fig. 1e, suppl.
mat.). The incident amplitude decreases with increasing RT, since the increase in A with RT yields
smaller flow velocities (U ) and, hence, smaller wavefronts dU contributing to dI^I^f . As a result, the
Rappf increases with increasing RT (Fig. 1g, suppl. mat.).
c 2013 The Authors. International Journal of Numerical Methods
in Biomedical Engineering published by John Wiley & Sons, Ltd. Int. J. Numer. Meth. Biomed. Engng. (2013)
Prepared using cnmauth.cls DOI: 10.1002/cnm.2602NOVEL WAVE INTENSITY ANALYSIS 3
2. NOMENCLATURE AND ABBREVIATIONS
Table I. Nomenclature, abbreviations and SI units. Units commonly used in the clinic that differ from SI
units are shown after a semicolon.
1-D one-dimensional
A (m2; cm2 or mm2) area of the luminal cross section of the vessel
A0 (m2) luminal cross-sectional area at zero blood pressure
a (m2) linear perturbation for the luminal cross-sectional area
CCA common carotid artery
CO (m3 s 1; ml s1, l min1) cardiac output generated by the left ventricle
C-R (m) rabbit crown-to-rump length
C (m3 Pa 1) compliance of the peripheral RCR Windkessel model
C0D (m
3 Pa 1) compliance of an arterial segment
C1D (m
2 Pa 1) compliance per unit length of arterial segment
CT (m
3 Pa 1; ml mmHg1) total systemic compliance
Cc, Cp (m3 Pa 1) total conduit or peripheral compliance, respectively
Cf , Cb forward or backward characteristic path, respectively
c (m s 1) pulse wave velocity
c0 (m s 1) pulse wave velocity at zero blood pressure
cAU (m s
 1) pulse wave velocity calculated using the lnAU–loop method
cPA (m s
 1) pulse wave velocity calculated from simultaneous pressure and area
measurements
cPU (m s
 1) pulse wave velocity calculated using the PU–loop method
c^c^PU (m s
 1) pulse wave velocity calculated using the modified P^P^U–loop method
c (m s
 1) pulse wave velocity calculated using the ‘foot-to-foot’ method
DG discontinuous Galerkin
dA (m2) change in luminal area across a wavefront
dAf , dAb (m
2) change in luminal area across a forward or backward wavefront,
respectively
dI (W m 2) traditional wave intensity
dI^I^ (W m 2) new wave intensity cleared of contributions of waves reflected in
previous cardiac cycles
dIf , dIb (W m
 2) traditional wave intensity of a forward or backward wavefront,
respectively
dI^I^f , dI^I^b (W m
 2) new wave intensity of a forward or backward wavefront,
respectively, cleared of contributions of waves reflected in previous
cardiac cycles
dIinc, dIref (W m
 2) wave intensity of an incident or reflected wavefront, respectively
dIs (W m 2) wave intensity during early systolic ejection
dIw (W m 2) wave intensity in diastole given by the Windkessel pressure and flow
dP (Pa) change in blood pressure across a wavefront
dP^P^ (Pa) change in blood pressure across a wavefront cleared of contributions
of waves reflected in previous cardiac cycles
dPf , dPb (Pa) traditional change in blood pressure across a forward or backward
wavefront, respectively
dP^P^f , dP^P^b (Pa) change in blood pressure across a forward or backward wavefront,
respectively, cleared of contributions of waves reflected in previous
cardiac cycles
dPinc, dPref (Pa) change in blood pressure in the incident or across the reflected
wavefront, respectively
dPs (Pa) change in blood pressure across a wavefront during early systolic
ejection
dpw (Pa) change in pw across a wavefront during diastole
dqw (m3 s 1) change in qw across a wavefront during diastole
dU (m s 1) change in blood flow velocity across a wavefront
c 2013 The Authors. International Journal of Numerical Methods
in Biomedical Engineering published by John Wiley & Sons, Ltd. Int. J. Numer. Meth. Biomed. Engng. (2013)
Prepared using cnmauth.cls DOI: 10.1002/cnm.26024 J. ALASTRUEY, A. A. E. HUNT AND P. D. WEINBERG
Table II. Continuation of nomenclature, abbreviations and units.
dUf , dUb (m s
 1) traditional change in blood flow velocity across a forward or
backward wavefront, respectively
dU^U^f , dU^U^b (m s
 1) change in blood flow velocity across a forward or backward
wavefront, respectively, cleared of contributions of waves reflected
in previous cardiac cycles
dUinc, dUref (m s
 1) change in blood flow velocity in the incident or across the reflected
wavefront, respectively
dUs (m s 1) change in blood flow velocity across a wavefront during early
systolic ejection
dWf , dWb (m s
 1) change in forward or backward characteristic variable, respectively
dt (s) time between two adjacent sampling points of P or U
ECG electrocardiogram
E (Pa) Young’s modulus of the arterial wall
f (N m 1) frictional force per unit length of vessel
HR (s 1; beats min1) heart rate
h (m; mm) wall thickness of the artery
Iinc, Iref (W m
 2) magnitude of the incident or reflected wave, respectively, of the
wave intensity profile
I^I^inc, I^I^ref (W m
 2) magnitude of the incident or reflected wave, respectively, of the
wave intensity profile cleared of contributions of waves reflected in
previous cardiac cycles
LV left ventricle
L1D (kg m
 5) blood inertia per unit length of vessel
l (m; cm) length of an arterial segment
M1 normal young 55-artery model
M2 normal old 55-artery model
M3 hypertensive young 55-artery model
M4 hypertensive old 55-artery model
M  1 total number of terminal arterial segments in a distributed 1-D model
N total number of arterial segments in a distributed 1-D model
PP (Pa; mmHg) pulse pressure; that is, difference between the maximum, systolic, and
minimum, diastolic, pressures
PWV (m s 1) pulse wave velocity
P (Pa; mmHg) blood pressure averaged over the luminal cross section
P^P^ (Pa) blood pressure cleared of contributions of waves reflected in
previous cardiac cycles
P0 (Pa) reference blood pressure for the calculation of forward and
backward pressure components
Pcon, Pper (Pa) conduit or peripheral component of blood pressure, respectively
Pd (Pa; mmHg) diastolic pressure
Pe (Pa) elastic component of blood pressure
Pf , Pb (Pa; mmHg) traditional forward or backward component of blood pressure,
respectively
P^P^f , P^P^b (Pa) forward or backward component of blood pressure, respectively,
cleared of contributions of waves reflected in previous cardiac cycles
Pm (Pa; mmHg) mean blood pressure
Pout (Pa; mmHg) blood pressure at which flow to the microcirculation ceases
pe (Pa) linear perturbation for the elastic component of blood pressure
pw (Pa) space-independent Windkessel blood pressure
Q (m3 s1; ml s 1, l min1) blood volume flow rate
Qcon, Qper (m3 s1) conduit or peripheral component of the flow rate, respectively
Qin (m
3 s1; l min1) blood volume flow rate at the aortic root
q (m3 s1) linear perturbation for the blood volume flow rate
qin, qout (m
3 s1) linear perturbation of the volume flow rate at the inlet or outlet,
respectively, of an arterial segment
qw (m3 s1) blood volume flow rate driven by pw  Pout
R1, R2 (Pa s m3) inflow or outflow resistance, respectively, of the peripheral RCR
Windkessel model
c 2013 The Authors. International Journal of Numerical Methods
in Biomedical Engineering published by John Wiley & Sons, Ltd. Int. J. Numer. Meth. Biomed. Engng. (2013)
Prepared using cnmauth.cls DOI: 10.1002/cnm.2602NOVEL WAVE INTENSITY ANALYSIS 5
Table III. Continuation of nomenclature, abbreviations and units.
R1D (Pa s m
4) resistance per unit length of vessel due to blood viscosity
RT (Pa s m
3; mmHg s ml3) net peripheral resistance of the arterial network
Rf reflection coefficient for a pulse wavefront at a local site of impedance
mismatch
Rappf apparent reflection coefficient calculated from the incident and reflected
waves of the wave intensity profile
Rp;d1;d2f reflection coefficient of a wavefront propagating respectively in the
parent, first daughter or second daughter vessels joining in an arterial
junction
r (m; cm) radius of the luminal cross section of the vessel
rd (m; cm) luminal radius at diastolic pressure
SEM standard error of the mean
SF (s 1; Hz, kHz) sampling frequency
TT (s; ms) transit time between the incident and reflected waves of the wave
intensity profile
T0 (s) reference time in the calculation of the space-independent Windkessel
blood pressure pw
Tinc, Tref (s) time of arrival of the incident or reflected wave, respectively, in the
wave intensity profile
t (s) time
tini, tend (s) time at the start or end, respectively, of a wave in the wave intensity
profile
U (m s 1; cm s1) axial blood flow velocity averaged over the luminal cross section
U0 (m s 1) reference average flow velocity for the calculation of forward and
backward velocity components
Uinc, Uref (m s
 1) average flow velocity during the propagation of an incident or
reflected wavefront, respectively
Uf , Ub (m s
 1; cm s1) traditional forward or backward component of blood velocity,
respectively
U^U^f , U^U^b (m s
 1; cm s1) forward or backward component of blood velocity, respectively,
cleared of contributions of waves reflected in previous cardiac cycles
WIA wave intensity analysis
Wf , Wb (m s
 1) nonlinear forward or backward characteristic variable, respectively
wf , wb (m
3 s 1) linear forward or backward characteristic variable, respectively
x (m) axial coordinate of an arterial segment  
x^x^(t) parametric function in the (x; t) space
Y0 (m3 Pa 1 s 1) characteristic admittance of the vessel
Z0 (Pa s m3) characteristic impedance of the vessel
 (Pa m) parameter related to the elastic tone of the vessel wall
 (Pa s m) parameter related to the viscosity of the vessel wall
 a (m2) linear perturbation of luminal cross-sectional area propagating toward
a junction
 pe (Pa) linear perturbation of elastic component of pressure propagating
toward a junction
 q (m3 s 1) linear perturbation of flow rate propagating toward a junction
 u (m s 1) linear perturbation of flow velocity propagating toward a junction
 a (m2) linear perturbation of luminal cross-sectional area propagating away
from a junction
 pe (Pa) linear perturbation of elastic component of pressure propagating away
from a junction
 q (m3 s 1) linear perturbation of flow rate propagating away from a junction
 u (m s 1) linear perturbation of flow velocity propagating away from a junction
 (Pa s) dynamic viscosity of blood
 (kg m 3) blood density
’ (Pa s) viscosity of the vessel wall
 1-D domain of an arterial segment
c 2013 The Authors. International Journal of Numerical Methods
in Biomedical Engineering published by John Wiley & Sons, Ltd. Int. J. Numer. Meth. Biomed. Engng. (2013)
Prepared using cnmauth.cls DOI: 10.1002/cnm.2602
